# Supplementary material for: Identification of Predictor Genes for Feed Efficiency in Beef Cattle by Applying Machine Learning Methods to Multi-Tissue Transcriptome Data
Source: Front Genet. 2021 Feb 16;12:619857. doi: 10.3389/fgene.2021.619857 (PMC7921797; doi:10.3389/fgene.2021.619857)
Supplement: Supplementary Figure 1 — Heatmap of predictor genes identified in adrenal gland, hypothalamus, and liver. [file Data_Sheet_1.ZIP › supplmentary/Supp_Table 1.xlsx]

## Sheet: Overall accuracy
Comparison of classification performances (precision and recall) of subsets of diffentially expressed genes selected from different methods, when applying SVM.
Precision											Overal Accuracy
		Source of Subset Genes									Source of Subset Genes
Tissue	CV dataset	Method							Tissue	CV dataset	Method
		T-test	edgeR	RF	XGBoost	RX					T-test	edgeR	RF	XGBoost	RX
Adrenal Gland	1	0.8622	0.9685	0.998	0.994	0.9842			Adrenal Gland	1	0.8567	0.9418	0.8709	0.9512	0.9612
	2	0.9957	0.9987	0.9975	0.998	0.9992				2	0.9949	0.9979	0.9965	0.9971	0.9986
	3	0.9748	0.963	0.8333	0.9325	0.8611				3	0.96	0.9429	0.8381	0.8444	0.8508
	Average	0.944233	0.976733	0.942933	0.974833	0.948167				Average	0.9372	0.9609	0.9018	0.9309	0.9369
Hypothalamus	1	0.9658	0.9595	0.9504	0.9734	0.9557			Hypothalamus	1	0.9344	0.9417	0.9493	0.9717	0.9476
	2	0.9892	0.9884	0.996	0.9963	0.9984				2	0.9822	0.9842	0.9904	0.9822	0.9545
	3	0.9389	0.9056	0.8732	0.962	0.9592				3	0.9336	0.8935	0.8941	0.9033	0.9604
	Average	0.964633	0.951167	0.939867	0.977233	0.9711				Average	0.9501	0.9398	0.9446	0.9524	0.9542
Liver	1	0.997	0.9938	0.9733	0.9974	0.9977			Liver	1	0.9961	0.9735	0.9756	0.9901	0.9973
	2	0.8833	0.8111	0.9667	0.8611	0.9667				2	0.8556	0.8556	0.9	0.8556	0.9
	3	0.9558	0.9194	0.9697	0.9523	0.9128				3	0.9452	0.8907	0.9234	0.907	0.9107
	Average	0.945367	0.9081	0.9699	0.936933	0.959067				Average	0.9323	0.9066	0.933	0.9176	0.936
Muscle	1	0.9511	0.8796	0.9298	0.918	0.9618			Muscle	1	0.9577	0.918	0.9418	0.918	0.9656
	2	0.9305	0.9173	0.9393	0.9282	0.9463				2	0.9093	0.9042	0.9175	0.8774	0.9159
	3	0.9621	0.9917	0.9665	0.9864	0.9988				3	0.9676	0.9874	0.9665	0.9802	0.9981
	Average	0.9479	0.929533	0.9452	0.9442	0.968967				Average	0.9449	0.9365	0.9419	0.9252	0.9599
Pituitary	1	0.9629	0.9558	0.9836	0.9829	0.9794			Pituitary	1	0.9641	0.9504	0.966	0.9657	0.9727
	2	0.9993	0.9909	0.9982	0.9782	0.9786				2	0.9774	0.9902	0.9703	0.9758	0.9651
	3	0.9991	0.9804	0.9781	0.9796	0.9972				3	0.9781	0.9781	0.9775	0.9747	0.9791
	Average	0.9871	0.9757	0.986633	0.980233	0.985067				Average	0.9781	0.9729	0.9775	0.9721	0.9791
Overall Average		0.957847	0.948247	0.956907	0.962687	0.966473			Overall Average		0.9475	0.9433	0.9385	0.9396	0.9519
Recall											F1-Score
			Source of Subset Genes								Source of Subset Genes
Tissue	CV dataset	Method							Tissue	CV dataset	Method
		T-test	edgeR	RF	XGBoost	RX					T-test	edgeR	RF	XGBoost	RX
Adrenal Gland	1	0.9448	0.9449	0.7874	0.9265	0.9553			Adrenal Gland	1	0.8882	0.9489	0.8713	0.9525	0.9642
	2	0.9951	0.9982	0.9974	0.9974	0.999				2	0.9952	0.998	0.9974	0.9976	0.9989
	3	0.963	0.9127	0.9523	0.8306	0.9365				3	0.9643	0.9196	0.8762	0.8599	0.8825
	Average	0.967633	0.951933	0.912367	0.918167	0.9636				Average	0.949233	0.9555	0.914967	0.936667	0.948533
Hypothalamus	1	0.9119	0.9692	0.96	0.9779	0.95			Hypothalamus	1	0.9289	0.959	0.9502	0.9721	0.9469
	2	0.9782	0.9836	0.9859	0.9683	0.9111				2	0.9811	0.9836	0.9893	0.979	0.9458
	3	0.9437	0.9046	0.9516	0.8535	0.9738				3	0.9336	0.893	0.9014	0.8923	0.9614
	Average	0.9446	0.952467	0.965833	0.933233	0.944967				Average	0.947867	0.9452	0.946967	0.9478	0.951367
Liver	1	0.9962	0.9546	0.9859	0.9838	0.9976			Liver	1	0.996	0.9696	0.9768	0.9887	0.9972
	2	0.8444	0.8222	0.8444	0.7778	0.8444				2	0.8514	0.8006	0.8876	0.8025	0.8876
	3	0.9436	0.8811	0.8837	0.8723	0.9296				3	0.9438	0.8864	0.9151	0.8989	0.9121
	Average	0.928067	0.885967	0.904667	0.877967	0.923867				Average	0.9304	0.885533	0.9265	0.8967	0.9323
Muscle	1	0.9788	0.9947	0.9735	0.9418	0.9471			Muscle	1	0.9602	0.9289	0.9459	0.92	0.9618
	2	0.9002	0.91	0.9139	0.8362	0.8969				2	0.9061	0.9031	0.9145	0.868	0.9104
	3	0.9963	0.9897	0.9888	0.985	0.9985				3	0.9762	0.9892	0.9741	0.9832	0.9984
	Average	0.958433	0.9648	0.958733	0.921	0.9475				Average	0.9475	0.9404	0.944833	0.923733	0.956867
Pituitary	1	0.9762	0.9573	0.9681	0.9521	0.9719			Pituitary	1	0.9653	0.9503	0.972	0.9625	0.9718
	2	0.9994	0.992	0.9968	0.9792	0.9901				2	0.9993	0.9902	0.9971	0.9757	0.9821
	3	0.999	0.982	0.9648	0.9133	0.9653				3	0.9989	0.978	0.9671	0.9369	0.9779
	Average	0.991533	0.9771	0.976567	0.9482	0.975767				Average	0.987833	0.972833	0.978733	0.958367	0.977267
Overall Average		0.958053	0.946453	0.943633	0.919713	0.95114			Overall Average		0.952567	0.939893	0.9424	0.932653	0.953267
