# Supplementary material for: Identification of Predictor Genes for Feed Efficiency in Beef Cattle by Applying Machine Learning Methods to Multi-Tissue Transcriptome Data
Source: Front Genet. 2021 Feb 16;12:619857. doi: 10.3389/fgene.2021.619857 (PMC7921797; doi:10.3389/fgene.2021.619857)
Supplement: Supplementary Figure 1 — Heatmap of predictor genes identified in adrenal gland, hypothalamus, and liver. [file Data_Sheet_1.ZIP › supplmentary/Supp_Table 2.xlsx]

## Sheet: RX_Genes
List of potential predictor genes identified in different tissues by RX
	Adrenal Gland				Hypothalamus				Liver				Muscle				Pituitary
Rank	Gene	Gain		Rank	Gene	Gain		Rank	Gene	Gain		Rank	Gene	Gain		Rank	Gene	Gain
1	FMOD	0.28142		1	FNBP1L	0.238513		1	C14H8ORF33	0.312374		1	GLE1	0.710772		1	RNF7	0.796788
2	ENSBTAG00000047248	0.147952		2	DNAJC17	0.102303		2	HAL	0.125558		2	MUS81	0.0914754		2	NUDT16	0.0819647
3	ZPR1	0.107685		3	NAT15	0.0852947		3	NUBP1	0.0584906		3	MCM2	0.0552487		3	ENSBTAG00000047226	0.0227597
4	SERPING1	0.101146		4	CMC4	0.081702		4	OLFML3	0.0454036		4	EEF1D	0.0304778		4	ACTR6	0.0201005
5	ENSBTAG00000020803	0.0640431		5	ENSBTAG00000001879	0.0579674		5	NCF1	0.0451265		5	GPD1	0.0278387		5	CACNA2D2	0.0168351
6	POLR2M	0.0499588		6	ENSBTAG00000000483	0.0403693		6	PDXK	0.039889		6	CHMP5	0.0243888		6	TPD52	0.0149472
7	USP14	0.0379195		7	LRRK2	0.039286		7	FAM20A	0.0309404		7	SELENOS	0.0237629		7	RRAGD	0.0136476
8	NCBP2	0.0374007		8	HDHD3	0.0330294		8	CD247	0.029595		8	CEP95	0.0124785		8	PGAP2	0.00825693
9	DHRS11	0.0338071		9	CD34	0.0290011		9	TUFM	0.0252571		9	DUSP8	0.00294196		9	GALNS	0.00289475
10	VDAC1	0.0200383		10	TMPO	0.0260428		10	WARS	0.0251593		10	ENSBTAG00000009079	0.00284353		10	B2M	0.00286894
11	MCTS1	0.0189415		11	ALDH16A1	0.0250323		11	IMPA2	0.0232882		11	TWNK	0.00275841		11	DCN	0.00276649
12	GK	0.0176174		12	ISM1	0.0236766		12	ID3	0.0219241		12	ANKH	0.00192626		12	FLAD1	0.00275536
13	CEBPG	0.0130026		13	DRD2	0.0228944		13	P2RY2	0.0202179		13	TCEANC	0.00191458		13	GPX8	0.00248415
14	ZNF582	0.0113239		14	SDE2	0.0194944		14	EEF2	0.0186916		14	ANXA7	0.00187886		14	PALMD	0.00181833
15	IGFBP3	0.0107551		15	ZNF25	0.0191793		15	NDUFA1	0.0183365		15	XRCC6	0.00181744		15	PSMD1	0.00156235
16	QDPR	0.0105926		16	HSCB	0.0135231		16	HSD17B8	0.0176471		16	PHOSPHO1	0.00172764		16	ME1	0.00155084
17	OGFR	0.00719723		17	ENSBTAG00000031082	0.0134093		17	UBL4A	0.0169346		17	GART	0.00163548		17	SDAD1	0.00110847
18	RHOU	0.00581569		18	KIAA1143	0.0125117		18	PRPF18	0.0124398		18	CCNL1	0.00152208		18	PGBD5	0.00109572
19	PRPS2	0.00492494		19	OSTC	0.0102284		19	ECI1	0.0108109		19	PAK1	0.00110654		19	SNN	0.00107873
20	RFT1	0.00425447		20	FBLIM1	0.0101819		20	MPP6	0.0101068		20	PHKG1	0.00092585		20	OSTC	0.000973219
21	SERINC4	0.0038314		21	RAMP3	0.00996456		21	PFDN1	0.00778085		21	NUDT9	0.000558419		21	ZNF76	0.00078067
22	POLG	0.00321753		22	TIPIN	0.00866519		22	GOLGA7	0.00739578						22	ENSBTAG00000004632	0.000702547
23	APOA1	0.00297059		23	CIZ1	0.00767088		23	CHUK	0.00724502						23	ANGPT2	0.000259852
24	NDUFA2	0.00198035		24	ENSBTAG00000047227	0.00764005		24	RAB28	0.00697398
25	CHID1	0.000753778		25	ENSBTAG00000010452	0.0073602		25	GNB1L	0.00674817
26	ENSBTAG00000008035	0.000741064		26	SMAD1	0.00578173		26	FLCN	0.00659976
27	AGPAT3	0.000576783		27	LAMTOR4	0.00558013		27	MINDY1	0.00597263
28	DOCK6	7.39e-05		28	PGAP2	0.00539124		28	MAPK3	0.00536845
29	WDR83	5.86e-05		29	TIMM8B	0.00499473		29	LMO4	0.0047796
				30	RBX1	0.0049196		30	ENSBTAG00000001858	0.00447848
				31	PACSIN2	0.00306664		31	JUN	0.00377566
				32	ENSBTAG00000015490	0.00296419		32	GGA2	0.00361025
				33	PLXND1	0.0025182		33	FARS2	0.00314255
				34	GGCX	0.00243238		34	PINK1	0.00239134
				35	ANXA11	0.00188673		35	ENSBTAG00000027075	0.00197804
				36	SNAPC5	0.00183505		36	RNF135	0.0016242
				37	SDR39U1	0.00171571		37	TGFBRAP1	0.00159412
				38	ZFX	0.00158887		38	SUMO1	0.00152578
				39	AGRN	0.00151479		39	ENSBTAG00000047529	0.00135802
				40	C18H19ORF12	0.00123508		40	PDXDC1	0.00102234
				41	NCOA3	0.00116455		41	IL1RN	0.00100037
				42	GNG12	0.00114816		42	IKBKB	0.00095221
				43	MERTK	0.00103432		43	MRPL34	0.000784059
				44	DDRGK1	0.00085781		44	ENSBTAG00000033565	0.00075822
				45	MAPKAPK5	0.000832521		45	TEAD2	0.000666581
				46	PDGFD	0.000811479		46	RPUSD4	0.000571344
				47	NUP98	0.000751705		47	NAP1L1	0.000522513
				48	ARHGAP31	0.000590448		48	UQCC3	0.000420331
				49	UPF1	0.000442801		49	SIRT5	0.000296292
								50	CD302	0.000266592
								51	ABLIM3	0.000205522
